# Supplementary material for: Deciphering the Post-Operative Dynamics of Opportunistic Gut Microbiota in Colorectal Cancer Patients
Source: Microorganisms. 2025 Dec 11;13(12):2818. doi: 10.3390/microorganisms13122818 (PMC12735874; doi:10.3390/microorganisms13122818)
Supplement: Supplementary file 1 [file microorganisms-13-02818-s001.zip]

Archive with 1 entries (1 files):
- microorganisms-4007422-supplementary.pdf
